# Supplementary material for: Investigating Sex-Linked miRNAs for Potential Osteoarthritis Therapy Biomarkers
Source: Int J Mol Sci. 2026 Jan 20;27(2):1019. doi: 10.3390/ijms27021019 (PMC12842146; doi:10.3390/ijms27021019)
Supplement: Supplementary file 1 [file ijms-27-01019-s001.zip]

Archive with 1 entries (1 files):
- ijms-4053090-supplementary.pdf
